# Supplementary material for: A Novel SNP in the Promoter Region of IGF1 Associated With Yunshang Black Goat Kidding Number via Promoting Transcription Activity by SP1
Source: Front Cell Dev Biol. 2022 May 12;10:873095. doi: 10.3389/fcell.2022.873095 (PMC9133608; doi:10.3389/fcell.2022.873095)
Supplement: Supplementary file 1 [file Table2.XLSX]

## Sheet: Sheet1
Probe	Sequence (5’-3’)
IGF1-Mutant-C	F:GTGGAGGATGGGCGAGCAAT
	R:ATTGCTCGCCCATCCTCCAC
IGF1-Wild-T	F:GTGGAGGATGGGTGAGCAAT
	R:ATTGCTCACCCATCCTCCAC
