# Supplementary material for: A Novel SNP in the Promoter Region of IGF1 Associated With Yunshang Black Goat Kidding Number via Promoting Transcription Activity by SP1
Source: Front Cell Dev Biol. 2022 May 12;10:873095. doi: 10.3389/fcell.2022.873095 (PMC9133608; doi:10.3389/fcell.2022.873095)
Supplement: Supplementary file 4 [file Table1.XLSX]

## Sheet: Sheet1
Interference name	Sequence (5’-3’)
SP1-shRNA1	GCAGACCTTTACAACTCAAGCCTCGAGGCTTGAGTTGTAAAGGTCTGC
SP1-shRNA2	GGAATACATGATGACCCAACACTCGAGTGTTGGGTCATCATGTATTCC
SP1-shRNA3	GCACATTTGTCACATGCAAGGCTCGAGCCTTGCATGTGACAAATGTGC
